# Supplementary material for: Exosomes in the Diagnosis of Neuropsychiatric Diseases: A Review
Source: Biology (Basel). 2024 May 28;13(6):387. doi: 10.3390/biology13060387 (PMC11200774; doi:10.3390/biology13060387)
Supplement: Supplementary file 1 [file biology-13-00387-s001.zip]

Archive with 1 entries (1 files):
- biology-2982199-supplementary.pdf
